# Supplementary material for: Dominantly Inherited Hereditary Nonpolyposis Colorectal Cancer Not Caused by MMR Genes
Source: J Clin Med. 2020 Jun 23;9(6):1954. doi: 10.3390/jcm9061954 (PMC7355797; doi:10.3390/jcm9061954)
Supplement: Supplementary file 1 [file jcm-09-01954-s001.zip › Table S1.xlsx]

## Sheet: Table S1
Table S1. Candidate genes proposed for CRC predisposition, molecular pathways where they are involved, and relevant bibliography.
Gene	Phenotype	Pathway (sources: KEGG and/or Genecards)	Original study	Evidence in favor	Evidence against	Additional observations
FAN1	HNPCC	FA pathway	Seguí et al., 2015	Smith et al., 2016 (hereditary pancreatic cancer)	Broderick et al.,, 2016; Fievet et al.,, 2019
FANCC, FANCE, BRIP1/FANCJ, REV3L/POLZ	HNPCC	FA pathway	Esteban-Jurado et al., 2016	Yurgelun et al., 2015 (BRIP1), Díaz-Gay et al., 2019 (REV3L)
OGG1, NUDT1	HNPCC, CRC, polyposis	Base Excision Repair	Farrington et al., 2005; Kim et al., 2004; Dallosso et al., 2008; Garre et al., 2011; Morak et al., 2011	Díaz-Gay et al., 2019 (NUDT1), Smith et al., 2013 (OGG1: c.923G>A)	Mur et al., 2018, Kinnersley et al., 2014 (OGG1: c.923G>A)
NEIL1, NEIL2, MPG, TFG, SMUG1, UNG	fCRC	Base Excision Repair	Broderick et al., 2006; Dallosso et al., 2008
XPC	fCRC	Nucleotide excision repair	Martín-Morales et al., 2018
ERCC2	EO-CRC, HNPCC	Nucleotide excision repair, Basal transcription factor - TFIIH complex	Arora et al., 2015; Díaz-Gay et al., 2019
ERCC6	EO-CRC	Nucleotide excision repair	Arora et al., 2015
MRE11	EO-CRC	HR, NHEJ, Cellular senescence	Chubb et la 2016
RIF1	HNPCC	NHEJ, DNA replication - telomere regulation	Díaz-Gay et al., 2019
BLM	EO-CRC, fCRC, CRC	HR-Defects in RecQ helicases, Bloom syndrome	Gruber et al., 2002	de Voer et al., 2015; Gruber et al., 2002; Novak et al., 2016; Raskin et al., 2017; Schayek et al., 2017;	AlDubayan et al., 2018; Baris et al., 2007; Cleary et al., 2003	Díaz-Gay et al., 2019
WRN	EO-CRC	HR-Defects in RecQ helicases, Werner syndrome	Arora et al., 2015	de Voer et al., 2016; Díaz-Gay et al., 2019	Chubb et al., 2016; Aldubayan et al., 2018
RECQL	HNPCC	HR - RecQ family DNA helicases, DNA replication	Díaz-Gay et al., 2019
RECQL4		HR - RecQ family DNA helicases, DNA replication				Chubb et al., 2016; Aldubayan et al., 2018
BARD1	fCRC	HR, messenger RNA biogenesis, centrosome duplication protein	Esteban-Jurado et al., 2015			Aldubayan et al., 2018
XRCC4	fCRC	NHEJ	Esteban-Jurado et al., 2015
MCM9	familial polyposis	HR, DNA replication and MMR	Goldberg et al., 2015		Terradas et al., 2019; Belhadj et al., 2020
POLQ	fCRC	DNA-directed DNA polymerase and DNA repair	Raskin et al., 2017		Terradas et al., 2019; Belhadj et al., 2020
POT1	EO-CRC	DNA replication - telomere shelterin complex	Chubb et al., 2016
BUB1, BUB3	EO/fCRC	Cell cycle - core SAC proteins	de Voer et al., 2013	Broderick et al., 2016; Mur et al.
BUB1B	GI neoplasia; EO-CRC	Cell cycle - SAC signalling	Rio Frio et al., 2010	Hahn et al., 2016
CDC27, CENPE, DDX12, HAUS6/FAM29A, HIST1H2BE, KIF23, TACC2, and ZC3HC1	HNPCC	Mitosis	DeRycke et al., 2013
SYNE1 and DONSON	EO/fCRC	Centrosome formation	Tanskanen et al., 2015
POLE2	EO-CRC	DNA replication, Base excision repair, Nucleotide excision repair	Chubb et al., 2016	Spier et al., 2015
BRF1	HNPCC	Transcription machinery - RNA polymerase III system	Bellido et al., 2018
MRPL3 and ZNF490	HNPCC	MRPL3: Ribosome - large subunit; ZNF490: transcription factor	Gylfe et al., 2013
RPS20	HNPCC	Ribosome - small subunit	Niemen et al., 2014	Broderick et al., 2016	Belhadj et al., 2020
CTBP2, IRF5, MED12, RNF111, SF1, TLE1, TLE4 and TRIP4	HNPCC	Transcription	DeRycke et al., 2013
SETD6	fCRC	NF-KB and Wnt signalling	Martín-Morales et al., 2017
LRP6	EO-CRC	Wnt signaling pathway, mTOR signaling pathway	De Voer et al., 2016		Broderick et al., 2016
HNRNPA0 and WIF1 (co-ocurrence)	CRC, Multiple tumors	HNRNPA0: spliceosome and WIF1: Wnt signaling	Wei et al., 2015			Belhadj et al., 2020
CTBP2	HNPCC	Wnt signalling, Notch pathway	DeRycke et al., 2013
AXIN2	Adenomatous polyposis	Wnt signaling pathway, Hippo signaling pathway	Lammi et al., 2004	Marvin et al., 2011; Rivera et al., 2014
SMAD9	Hartomatous polyposis	TGF-beta signaling pathway	Ngeow et al., 2015
TWSG1	HNPCC	BMP signaling	Gylfe et al., 2013
AXIN1	fCRC	Wnt signaling pathway, Hippo signaling pathway	Hansen et al 2017
BMP4		TGF-beta signaling pathway, Hippo signaling pathway
SEMA4A	HNPCC	Axon guidance	Schulz et al., 2014	Belhadj et al., 2020	Kinnersley et al., 2016
ROBO1	HBOC, EO-CRC	Axon guidance, cell adhesion molecules - immunoglobulin superfamily	Villacis et al., 2016
UNC5C	fCRC, polyposis	Axon guidance	Coissieux et al., 2011		Mur et al., 2016	Küry et al., 2014
LIMK2	EO-CRC	Axon guidance, regulation of actin cytoskeleton, Fc gamma R-mediated phagocytosis	Chubb et al., 2016		Belhadj et al., 2020
SMO	fCRC	Axon guidance	Toma et al., 2020
EPHX1	fCRC	Metabolism of xenobiotics by cytochrome P450, bile secretion and chemical carcinogenesis	Esteban-Jurado et al., 2015
GALNT12	CRC	Glycan biosynthesis and metabolism	Guda et al., 2009	Clarke et al., 2012; Lorca et al., 2017; Evans et al., 2018	Segui et al., 2014
PTPN12	EO-CRC	Metabolism - Protein phosphatases and associated proteins	De Voer et al., 2016		Broderick et al., 2016
IL12RB1	EO-CRC	Cytokine-cytokine receptor interaction, Th1, Th2 and Th17 cell differentiation	Chubb et la 2016	Belhadj et al., 2020
ADCY8, HSPG2, SEC23B and STK11IP	HNPCC	ADCY8: adenylate cyclase; HSPG2: ERK Signaling and Microglia activation during neuroinflammation; SEC23B: endoplasmic reticulum -> golgi transport; STK11IP: Innate Immune System and LKB1 signaling events, and also associated with Peutz-Jeghers Syndrome and Cowden Syndrome.	Díaz-Gay et al., 2019
ADAMTS4, ARHGAP12, CYTL1, MCTP2 and ROS1	EO/fCRC	ADAMTS4: disintegrin and metalloproteinase; ARGHAP12: Rho GTPase-activating protein; CYTL1: signaling receptor binding, expressed in bone marrow and cord blood mononuclear cells; MCTP2: calcium ion binding; ROS1: proto-oncogene tyrosine-protein kinase ROS.	Tanskanen et al., 2015
MIA3	fCRC, polyposis	Metabolism of proteins and Transport to the Golgi and subsequent modification	Schubert et al., 2017
AKR1C4, CCDC18, NUDT7, PRADC1, PRSS37 and UACA	HNPCC	AKR1C4: metabolic pathways; CCDC18: nucleotide binding; NUDT7: peroxisome; PRADC1: unknown function; PRSS37: male fertility; UACA: Apoptosis.	Gylfe et al., 2013
FOCAD	HNPCC, polyposis	Focal adhesion complex	Venkatachalam et al., (2011)	Horpaopan et al., 2015; Weren et al., 2015; Terradas et al., 2019		Belhadj et al., 2020
NOTCH2 and RAB25	EO fCRC	NOTCH2: Notch signaling pathway; RAB25: Membrane trafficking and cell survival.	Jansen et al., 2020
BTNL2, BAGE2, CARD8, FANK1, KIR2DL1, KIR2DS4, KIR3DL3, MASP1, NLRP8 and ZRANB1	HNPCC	BTNL2: Negative regulator of T-cell proliferation; BAGE2: Unknown function but it is a candidate gene encoding tumor antigens; CARD8: unknown function but it is thought that the encoded protein acts as an adaptor molecule that negatively regulates NFKB activation, CASP1-dependent IL1B secretion, and apoptosis; FANK1: may regulate apoptosis; KIR2DL1, KIR3DL3 and KIR2DS4: regulation of immune syste…	DeRycke et al., 2013
PTPRJ (epimutation)	EO-CRC	Adherens junctions	Venkatachalam et al., 2010
BRCA2/FANCD1	HNPCC	FA pathway and HR	Kirchoff et al., 2004; Niell et al., 2004; Kadouri et al., 2007; Phelan et al., 2014	van Asperen et al., 2005; Yurgelun et al., 2015; Garre et al 2015, Esteban-Jurado et al 2016; Oh et al., 2018; Díaz-Gay et al., 2019	Dobbins et al., 2016; Oh et al., 2018	Feliubadaló et al., 2019
BRCA1	HNPCC	FA pathway and HR	Kirchoff et al., 2004; Niell et al., 2004; Kadouri et al., 2007; Phelan et al., 2014	Yurgelun et al., 2015; Esteban-Jurado et al., 2016	Culliane et al., 2020	Feliubadaló et al., 2019
TP53	HNPCC and CRC	Cell cycle, apoptosis, ferroptosis, cellular senescence, p53 signaling pathway	Yurgelun et al., 2015;	deRycke et al., 2017; Yurgelun et al., 2017; Kratz el al., 2017; Pearlman et al., 2017; Aldubayan et al., 2018	Dobbins et al., 2016	Chubb et al., 2016; Hansen et al., 2017; Stoffel et al., 2018; You et al., 2019
Abbreviations: CRC, colorectal cancer; EO-CRC, early-onset colorectal cancer; FA, Fanconi Anemia; fCRC, familial colorectal cancer; GI, gastrointestinal; HNPCC: hereditary non-polyposis colorectal cancer; HR, homologous recombination; MMR, DNA mismatch repair; NHEJ, non-homologous end joining.
