# Supplementary material for: Dominantly Inherited Hereditary Nonpolyposis Colorectal Cancer Not Caused by MMR Genes
Source: J Clin Med. 2020 Jun 23;9(6):1954. doi: 10.3390/jcm9061954 (PMC7355797; doi:10.3390/jcm9061954)
Supplement: Supplementary file 1 [file jcm-09-01954-s001.zip › Table S2.xlsx]

## Sheet: Table S2
Table S2. Number of disruptive (non-sense and frameshift) and predicted pathogenic (disruptive, canonical splice-site and predicted pathogenic missense) variants identified in 1,006 familial/early-onset cases and 1,609 controls in the candidate genes mentioned in this review (Data from Chubb et al., 2016).
DISRUPTIVE VARIANTS (non-sense and frameshift)					PREDICTED PATHOGENIC VARIANTS (disruptive, canonical splice-site and predicted pathogenic missense)
Gene	Full sample Set		Samples Pruned for known genes		Gene	Full sample Set		Samples Pruned for known genes
	Cases	Controls	Cases	Controls		Cases	Controls	Cases	Controls
ADAMTS4	1	0	1	0	ADAMTS4	4	8	3	8
ADCY8	2	2	2	2	ADCY8	9	7	6	7
AKR1C4	0	3	0	3	AKR1C4	4	8	4	8
ARHGAP12					ARHGAP12	6	0	4	0
AXIN1					AXIN1	0	1	0	1
AXIN2					AXIN2	0	2	0	2
BAGE2					BAGE2
BARD1	1	1	1	1	BARD1	5	2	5	2
BLM	3	1	3	1	BLM	12	12	9	12
BMP4					BMP4	1	6	1	6
BRCA1	3	4	3	4	BRCA1	16	29	15	29
BRCA2	6	5	5	5	BRCA2	73	109	58	109
BRF1					BRF1	2	2	2	2
BRIP1	4	4	4	4	BRIP1	27	34	24	34
BTNL2					BTNL2	11	13	10	13
BUB1	0	4	0	4	BUB1	1	8	1	8
BUB1B	1	0	1	0	BUB1B	1	0	1	0
BUB3	0	2	0	2	BUB3	0	4	0	4
CARD8	1	1	1	1	CARD8	4	5	3	5
CCDC18	4	4	2	4	CCDC18	9	9	6	9
CDC27					CDC27	6	12	6	12
CENPE					CENPE	9	22	9	22
CTBP2	4	8	4	8	CTBP2	4	9	4	9
CTBP2	4	8	4	8	CTBP2	4	9	4	9
CYTL1	NR				CYTL1	NR
DONSON					DONSON	10	13	9	13
EPHX1					EPHX1	2	4	2	4
ERCC2	1	0	1	0	ERCC2	5	7	3	7
ERCC6	5	1	3	1	ERCC6	15	15	12	15
FAN1	0	2	0	2	FAN1	17	17	15	17
FANCC	3	4	2	4	FANCC	31	49	25	49
FANCE					FANCE	1	2	1	2
FANK1					FANK1	11	17	11	17
FOCAD	2	1	2	1	FOCAD	13	9	11	9
GALNT12					GALNT12	8	21	7	21
HAUS6	0	1	0	1	HAUS6	4	8	4	8
HIST1H2BE	6	10	6	10	HIST1H2BE	8	11	8	11
HNRNPA0					HNRNPA0
HSPG2	1	0	1	0	HSPG2	57	83	48	83
IL12RB1	4	1	4	1	IL12RB1	14	23	12	23
IRF5	NR				IRF5	NR
KIF23					KIF23	6	10	4	10
KIR2DL1	NR				KIR2DL1	NR
KIR2DS4	NR				KIR2DS4	NR
KIRD3DL3	NR				KIRD3DL3	NR
LIMK2	5	1	5	1	LIMK2	8	8	7	8
LRP6					LRP6	7	17	6	17
MASP1	1	1	1	1	MASP1	3	5	2	5
MCM9					MCM9	1	0	1	0
MCTP2	1	3	0	3	MCTP2	11	14	7	14
MED12	NR				MED12	NR
MIA3					MIA3	20	21	18	21
MPG					MPG	2	3	2	3
MRE11A	2	0	2	0	MRE11A	6	1	5	1
MRPL3					MRPL3	5	5	4	5
NEIL1					NEIL1	0	3	0	3
NEIL2					NEIL2	2	0	2	0
NLRP8	8	9	6	9	NLRP8	37	54	28	54
NOTCH2					NOTCH2	23	23	20	23
NUDT7	4	6	3	6	NUDT7	5	7	4	7
NUTD1					NUDT1	13	23	13	22
OGG1					OGG1	11	25	9	25
POLE2	3	0	3	0	POLE2	7	9	7	9
POLQ	24	33	18	33	POLQ	44	69	35	69
POT1	2	0	2	0	POT1	15	27	13	27
PRADC1	1	0	0	0	PRADC1	1	0	0	0
PRSS37					PRSS37	1	1	1	1
PTPN12	0	1	0	1	PTPN12	6	5	6	5
PTPRJ					PTPRJ	3	6	3	6
RAB25					RAB25	14	22	13	22
RECQL	1	0	0	0	RECQL	3	5	1	5
RECQL4	3	5	3	4	RECQL4	12	19	12	18
REV3L					REV3L	13	25	12	25
RIF1					RIF1	19	39	18	39
RNF111					RNF111	6	12	6	12
ROBO1	1	0	1	0	ROBO1	14	13	12	12
ROS1	5	4	4	4	ROS1	22	30	19	30
RPS20	1	0	1	0	RPS20	2	0	2	0
SEC23B	1	1	1	1	SEC23B	5	8	4	8
SEMA4A	1	1	1	1	SEMA4A	3	3	2	3
SETD6	2	6	2	5	SETD6	17	20	14	18
SF1	NR				SF1	NR
SMAD9					SMAD9	9	10	8	10
SMO					SMO	7	5	6	5
SMUG1					SMUG1	2	6	2	6
STK11IP	0	3	0	3	STK11IP	11	23	8	23
SYNE1					SYNE1	85	132	72	132
TACC2	3	1	3	1	TACC2	3	1	3	1
TFG					TFG	0	1	0	1
TLE1					TLE1	0	1	0	1
TLE4					TLE4	0	2	0	2
TP53I3	1	2	1	2	TP53	1	1	1	1
TRIP4	0	1	0	1	TRIP4	3	12	3	11
TWSG1					TWSG1	1	1	0	1
UACA	0	1	0	1	UACA	18	33	16	33
UNC5C					UNC5C	14	13	12	13
UNG					UNG	5	5	4	5
WIF1					WIF1	2	0	2	0
WRN	3	11	2	11	WRN	36	82	32	82
XPC					XPC	6	12	5	12
XRCC4					XRCC4	8	11	8	11
ZC3HC1					ZC3HC1	3	6	2	6
ZNF490					ZNF490	0	1	0	1
ZRANB1	NR				ZRANB1	NR
Abbreviations: NR, not reported.
