# Supplementary material for: Dominantly Inherited Hereditary Nonpolyposis Colorectal Cancer Not Caused by MMR Genes
Source: J Clin Med. 2020 Jun 23;9(6):1954. doi: 10.3390/jcm9061954 (PMC7355797; doi:10.3390/jcm9061954)
Supplement: Supplementary file 1 [file jcm-09-01954-s001.zip › Table S3.xlsx]

## Sheet: Table S3
Table S3: Number of disruptive and predicted pathogenic variants in 1,006 familial/early-onset CRC patients and 1,609 (data from Chubb et al., 2016) in the candidate genes that showed an association with CRC predisposition when analyzing the available data.
	DISRUPTIVE VARIANTS (frameshift, stop-gain and start-loss)			PREDICTED PATHOGENIC (disruptive, canonical splice-site and predicted pathogenic missense)
	Cases (n=1,006)	Controls (n=1,609)	Fisher's test P-value	Cases (n=1,006)	Controls (n=1,609)	Fisher's test P-value
MRE11A	2	0		6	1
BARD1	1	1		5	2
POT1	2	0		15	27
BUB1B	1	0		1	0
POLE2	3	0		7	9
BRF1	-	-		2	2
IL12RB1		1		14	23
PTPN12	0	1		6	5
Total (%)	13/1006 (1.29%)	3/1609 (0.19%)	0.0010	56/1006 (5.57%)	69/1609 (4.29%)	0.1574
